# Supplementary material for: Ubiquitin Carboxyl-Terminal Hydrolases (UCHs): Potential Mediators for Cancer and Neurodegeneration
Source: Int J Mol Sci. 2020 May 30;21(11):3910. doi: 10.3390/ijms21113910 (PMC7312489; doi:10.3390/ijms21113910)
Supplement: Supplementary file 1 [file ijms-21-03910-s001.zip]

Archive with 7 entries (6 files):
- Supplementary figure 1.png
- __MACOSX/
- __MACOSX/._Supplementary figure 1.png
- Supplementary figure 2.png
- __MACOSX/._Supplementary figure 2.png
- Supplementary table 1.docx
- __MACOSX/._Supplementary table 1.docx
